# Supplementary material for: The gut-brain axis and inflammatory mediators in suicide and mental disorders with high suicide rates: a review of current evidence
Source: Dialogues Clin Neurosci. 2026 Apr 10;28(1):145–56. doi: 10.1080/19585969.2026.2636468 (PMC13072704; doi:10.1080/19585969.2026.2636468)
Supplement: Supplemental Material [file TDCN_A_2636468_SM8829.zip]

Archive with 2 entries (2 files):
- eTable 1.docx
- eTable 2.docx
